# Supplementary material for: Aerodynamic Super-Repellent Surfaces
Source: Research (Wash D C). 2023 Apr 19;2023:0111. doi: 10.34133/research.0111 (PMC10202376; doi:10.34133/research.0111)
Supplement: Supplementary 2 — Movie S1. Drop impacting on an air layer surface: Bouncing mode. Movie S2. Drop wetting on a smooth surface without an air layer. Movie S3. Drop impacting on an air layer surface: Direct wetting mode. Movie S4. Drop impacting on an air layer surface: Bouncing and splashing mode. Movie S5. Drop bouncing on an inclined air layer surface. [file research.0111.f2.zip]

Archive with 14 entries (14 files):
- Movie S1-Drop bouncing on air-layer glass surface.mp4
- Movie S2-Drop wetting on hydrophilic glass surface.mp4
- Movie S3-Drop direct wetting on air-layer glass surface.mp4
- Movie S4-Drop bouncing and splashing on air-layer surface.mp4
- Movie S5-Drop bouncing on inclined air-layer surface.mp4
- Figure S1.tif
- Figure S2.tif
- Figure S4.tif
- Figure S5.tif
- Figure S6.tif
- Figure S7.tif
- Figure S8.tif
- Figure S9.tif
- FigureS3.tif
